# Supplementary material for: Unveiling the obesogenic neighborhood food environment factors and typologies in Tianjin, China: an integrative analysis of perceived and objective measures
Source: Front Public Health. 2025 Nov 21;13:1665021. doi: 10.3389/fpubh.2025.1665021 (PMC12678105; doi:10.3389/fpubh.2025.1665021)
Supplement: Supplementary file 2 [file Table_2.xlsx]

## Sheet: Sheet1
			F1	F2	F3	F41	F42	F43	F51	F52	R1	R2	R3	R41	R42	R43	R51	R52	Dietary diversity	Weight Outcomes	Zscore(Average weekly frequency of healthy food intake)	Zscore(Average weekly intake of healthy food)	Zscore(Average weekly frequency of unhealthy food intake)	Zscore(Average weekly intake of unhealth food)	Zscore(Total weekly intake of healthy food)	Zscore(Total weekly intake of unhealthy food))	Zscore(frequency of moderate-high intensity physical activity(times/week))	Zscore(duration of moderate-high intensity physical activity(min))	Zscore(Average weekly total duration of moderate-high intensity(min))	Zscore(SHDI_500)	Zscore(SHDI_1000)	Zscore(TRFEI500)	Zscore(TRFEI1000)	Zscore(sum500)	Zscore(sum1000)	Zscore(TRFEI_Chinese Restaurants_500)	Zscore(TRFEI_Groceries_500)	Zscore(TRFEI_Western Restaurants_500)	Zscore(TRFEI_Convenience Store_500)	Zscore(TRFEI_Dessert Shop_500)	Zscore(TRFEI_Chinese Restaurants_1000)	Zscore(TRFEI_Groceries_1000)	Zscore(TRFEI_Western Restaurants_1000)	Zscore(TRFEI_Convenience Store_1000)	Zscore(TRFEI_Dessert Shop_1000)	Zscore(TRFEI_Takeaway Restaurants_1000)
Spearman Rho	F1	Correlation coefficient	1	.740**	.564**	.608**	.538**	.569**	.554**	.503**	.799**	.643**	.497**	.603**	.477**	.542**	.552**	.462**	.239**	-0.085	0.086	.101*	0.012	-0.001	.121*	0.003	0.009	-0.028	-0.007	0.049	0.066	.108*	.197**	0.077	.103*	0.055	0.095	0.033	.134**	0.09	0.085	.195**	0.021	.182**	0.04	.152**
		Significance（two-tailed)	.	0	0	0	0	0	0	0	0	0	0	0	0	0	0	0	0	0.088	0.085	0.043	0.816	0.99	0.015	0.959	0.85	0.569	0.894	0.328	0.185	0.03	0	0.124	0.038	0.272	0.055	0.502	0.007	0.071	0.089	0	0.67	0	0.427	0.002
	F2	Correlation coefficient	.740**	1	.629**	.665**	.577**	.586**	.584**	.521**	.705**	.817**	.567**	.665**	.529**	.582**	.587**	.501**	.213**	-0.094	0.072	0.024	0.022	-0.011	0.047	0.012	-0.026	-0.015	-0.014	0.021	0.031	0.063	.178**	0.068	0.097	0.076	0.029	0.014	0.055	0.051	.119*	.169**	0.013	.142**	0.025	.098*
		Significance（two-tailed)	0	.	0	0	0	0	0	0	0	0	0	0	0	0	0	0	0	0.06	0.15	0.63	0.662	0.824	0.348	0.802	0.6	0.765	0.773	0.678	0.535	0.209	0	0.174	0.052	0.127	0.555	0.775	0.265	0.307	0.016	0.001	0.801	0.004	0.617	0.05
	F3	Correlation coefficient	.564**	.629**	1	.570**	.569**	.601**	.603**	.568**	.581**	.596**	.891**	.562**	.518**	.584**	.586**	.559**	.265**	-0.033	.144**	0.014	0.029	-.098*	.108*	-0.038	-0.029	-0.027	-0.029	-0.055	-0.014	0.032	.131**	-0.048	-0.019	0.089	0.065	-0.027	0.066	0.012	.141**	.127*	-0.024	.132**	-0.028	0.071
		Significance（two-tailed)	0	0	.	0	0	0	0	0	0	0	0	0	0	0	0	0	0	0.512	0.004	0.786	0.559	0.049	0.03	0.449	0.565	0.588	0.554	0.273	0.778	0.527	0.008	0.334	0.709	0.072	0.19	0.585	0.188	0.803	0.004	0.01	0.627	0.008	0.574	0.156
	F41	Correlation coefficient	.608**	.665**	.570**	1	.630**	.597**	.609**	.510**	.637**	.637**	.530**	.858**	.589**	.602**	.597**	.496**	.214**	-0.077	0.057	0.038	-0.041	0.002	0.081	-0.031	0	-0.007	0.005	0.017	0.019	0.046	.127*	0.051	0.071	0.066	0.048	-0.002	0.068	0.006	0.068	0.088	0.024	0.092	0.007	0.065
		Significance（two-tailed)	0	0	0	.	0	0	0	0	0	0	0	0	0	0	0	0	0	0.124	0.256	0.444	0.415	0.97	0.103	0.534	0.999	0.892	0.914	0.737	0.696	0.353	0.011	0.302	0.152	0.183	0.336	0.961	0.169	0.899	0.175	0.078	0.634	0.064	0.883	0.191
	F42	Correlation coefficient	.538**	.577**	.569**	.630**	1	.696**	.686**	.632**	.552**	.561**	.555**	.644**	.829**	.681**	.644**	.636**	.307**	-0.084	.135**	0.029	0.077	-0.009	.098*	0.045	0.006	0.012	0.016	0.05	0.036	0.07	.143**	0.041	0.036	0.039	0.057	0.015	0.084	0.032	0.06	.124*	0.032	.127*	0.028	0.051
		Significance（two-tailed)	0	0	0	0	.	0	0	0	0	0	0	0	0	0	0	0	0	0.093	0.006	0.558	0.123	0.864	0.048	0.364	0.9	0.81	0.748	0.314	0.465	0.162	0.004	0.409	0.472	0.43	0.25	0.767	0.093	0.52	0.23	0.013	0.521	0.01	0.569	0.31
	F43	Correlation coefficient	.569**	.586**	.601**	.597**	.696**	1	.720**	.637**	.596**	.589**	.598**	.646**	.682**	.875**	.713**	.642**	.298**	-0.024	.111*	0.039	.108*	0	.103*	0.064	-0.011	0.005	-0.001	-0.012	-0.041	0.052	.127*	-0.006	-0.018	0.059	0.053	-0.033	0.063	-0.017	.101*	0.088	-0.031	.107*	-0.045	0.04
		Significance（two-tailed)	0	0	0	0	0	.	0	0	0	0	0	0	0	0	0	0	0	0.634	0.025	0.431	0.029	0.995	0.038	0.201	0.825	0.92	0.987	0.817	0.41	0.296	0.011	0.903	0.716	0.24	0.283	0.508	0.204	0.738	0.042	0.078	0.533	0.031	0.365	0.428
	F51	Correlation coefficient	.554**	.584**	.603**	.609**	.686**	.720**	1	.698**	.567**	.559**	.566**	.614**	.643**	.744**	.913**	.671**	.366**	0.042	.138**	0.032	0.06	-0.028	.116*	0.018	0.051	0.058	0.057	0	-0.006	0.044	.133**	-0.005	-0.005	0.076	0.058	-0.013	0.065	-0.007	0.088	0.094	-0.027	.126*	-0.043	0.045
		Significance（two-tailed)	0	0	0	0	0	0	.	0	0	0	0	0	0	0	0	0	0	0.398	0.005	0.522	0.229	0.578	0.019	0.715	0.304	0.247	0.256	0.995	0.909	0.376	0.007	0.913	0.913	0.128	0.241	0.792	0.19	0.892	0.077	0.058	0.589	0.011	0.394	0.371
	F52	Correlation coefficient	.503**	.521**	.568**	.510**	.632**	.637**	.698**	1	.475**	.474**	.562**	.543**	.592**	.637**	.686**	.887**	.391**	0.039	0.094	0.048	0.045	-0.039	0.088	0.005	0.066	0.045	0.052	0.053	0.025	0.092	.110*	0.02	0.015	0.015	0.058	0.034	0.096	0.046	0.034	.107*	0.023	0.075	0	0.094
		Significance（two-tailed)	0	0	0	0	0	0	0	.	0	0	0	0	0	0	0	0	0	0.435	0.059	0.337	0.365	0.43	0.075	0.917	0.183	0.368	0.299	0.29	0.613	0.065	0.027	0.69	0.77	0.756	0.241	0.491	0.054	0.351	0.494	0.031	0.641	0.134	0.997	0.058
	R1	Correlation coefficient	.799**	.705**	.581**	.637**	.552**	.596**	.567**	.475**	1	.772**	.601**	.704**	.570**	.602**	.598**	.530**	.252**	-.126*	0.087	0.079	0.041	-0.007	.112*	0.023	-0.022	-0.015	-0.004	0.061	0.091	0.081	.187**	.106*	.130**	0.072	0.088	0.025	0.094	0.085	0.095	.184**	0.032	.165**	0.053	.178**
		Significance（two-tailed)	0	0	0	0	0	0	0	0	.	0	0	0	0	0	0	0	0	0.011	0.079	0.113	0.406	0.886	0.024	0.638	0.655	0.768	0.943	0.224	0.068	0.103	0	0.033	0.009	0.149	0.076	0.615	0.059	0.088	0.056	0	0.515	0.001	0.29	0
	R2	Correlation coefficient	.643**	.817**	.596**	.637**	.561**	.589**	.559**	.474**	.772**	1	.624**	.685**	.585**	.613**	.563**	.526**	.243**	-.122*	0.093	0.038	0.026	-0.031	0.076	0.006	-0.055	-0.056	-0.045	0.022	0.035	0.052	.110*	0.081	.105*	0.09	0.027	-0.008	0.056	0.037	.101*	0.079	-0.009	0.086	-0.006	0.07
		Significance（two-tailed)	0	0	0	0	0	0	0	0	0	.	0	0	0	0	0	0	0	0.014	0.062	0.441	0.608	0.536	0.129	0.9	0.273	0.265	0.366	0.666	0.484	0.294	0.026	0.102	0.034	0.071	0.591	0.877	0.265	0.453	0.042	0.111	0.851	0.086	0.902	0.158
	R3	Correlation coefficient	.497**	.567**	.891**	.530**	.555**	.598**	.566**	.562**	.601**	.624**	1	.575**	.537**	.612**	.592**	.596**	.274**	-0.051	.156**	-0.008	0.05	-.117*	0.089	-0.049	-0.018	-0.007	-0.009	-0.043	-0.015	0.026	.108*	-0.048	-0.033	0.037	0.056	0.004	0.054	0.036	.105*	.112*	-0.021	0.092	-0.023	0.055
		Significance（two-tailed)	0	0	0	0	0	0	0	0	0	0	.	0	0	0	0	0	0	0.306	0.002	0.875	0.312	0.018	0.072	0.327	0.717	0.895	0.859	0.391	0.761	0.6	0.029	0.337	0.503	0.461	0.263	0.931	0.281	0.469	0.035	0.024	0.668	0.064	0.645	0.274
	R41	Correlation coefficient	.603**	.665**	.562**	.858**	.644**	.646**	.614**	.543**	.704**	.685**	.575**	1	.635**	.627**	.636**	.546**	.241**	-0.026	0.061	0.046	0.018	0.01	0.077	0.011	-0.018	-0.01	-0.006	0.004	0.022	0.039	.164**	0.056	0.061	0.095	0.036	0.016	0.052	0.025	.108*	.125*	0.045	.127*	0.032	0.049
		Significance（two-tailed)	0	0	0	0	0	0	0	0	0	0	0	.	0	0	0	0	0	0.601	0.22	0.354	0.714	0.839	0.122	0.825	0.723	0.844	0.912	0.936	0.66	0.433	0.001	0.264	0.223	0.056	0.465	0.741	0.301	0.611	0.03	0.012	0.368	0.01	0.519	0.329
	R42	Correlation coefficient	.477**	.529**	.518**	.589**	.829**	.682**	.643**	.592**	.570**	.585**	.537**	.635**	1	.718**	.653**	.660**	.301**	-0.067	.111*	0.032	0.086	-0.007	0.094	0.056	0.009	0.022	0.022	0.047	0.036	0.052	.126*	0.031	0.011	0.025	0.05	0.025	0.078	0.021	0.051	.103*	0.016	.130**	0.006	0.057
		Significance（two-tailed)	0	0	0	0	0	0	0	0	0	0	0	0	.	0	0	0	0	0.177	0.026	0.518	0.083	0.885	0.058	0.265	0.856	0.666	0.661	0.344	0.469	0.296	0.011	0.529	0.826	0.621	0.319	0.62	0.116	0.675	0.303	0.039	0.745	0.009	0.909	0.256
	R43	Correlation coefficient	.542**	.582**	.584**	.602**	.681**	.875**	.744**	.637**	.602**	.613**	.612**	.627**	.718**	1	.716**	.644**	.314**	-0.035	.099*	0.066	0.063	0.007	.117*	0.042	0	0.03	0.02	-0.032	-0.066	0.041	.107*	-0.027	-0.045	0.048	0.03	-0.032	0.034	-0.013	0.064	0.066	-0.037	0.075	-0.052	0.018
		Significance（two-tailed)	0	0	0	0	0	0	0	0	0	0	0	0	0	.	0	0	0	0.486	0.048	0.183	0.208	0.891	0.019	0.403	0.995	0.549	0.696	0.518	0.184	0.407	0.031	0.587	0.363	0.333	0.541	0.523	0.496	0.791	0.195	0.188	0.453	0.132	0.3	0.723
	R51	Correlation coefficient	.552**	.587**	.586**	.597**	.644**	.713**	.913**	.686**	.598**	.563**	.592**	.636**	.653**	.716**	1	.683**	.374**	0.024	.125*	0.061	0.061	-0.046	.116*	0.005	0.035	0.058	0.054	0.033	0.009	0.047	.111*	0.014	-0.002	0.045	0.069	0.026	0.059	0.019	0.091	.109*	-0.009	.107*	-0.037	0.067
		Significance（two-tailed)	0	0	0	0	0	0	0	0	0	0	0	0	0	0	.	0	0	0.63	0.012	0.218	0.221	0.36	0.02	0.919	0.478	0.246	0.28	0.511	0.849	0.35	0.026	0.781	0.968	0.362	0.163	0.6	0.24	0.696	0.069	0.029	0.85	0.031	0.455	0.179
	R52	Correlation coefficient	.462**	.501**	.559**	.496**	.636**	.642**	.671**	.887**	.530**	.526**	.596**	.546**	.660**	.644**	.683**	1	.372**	-0.007	.099*	0.02	0.048	-0.058	0.076	-0.001	0.071	0.06	0.069	0.044	0.02	0.074	.115*	0.029	0.016	0.035	0.061	0.02	0.08	0.031	0.063	.114*	0.033	0.092	0.021	0.093
		Significance（two-tailed)	0	0	0	0	0	0	0	0	0	0	0	0	0	0	0	.	0	0.892	0.047	0.685	0.333	0.246	0.129	0.985	0.153	0.228	0.168	0.374	0.681	0.139	0.02	0.566	0.745	0.48	0.217	0.687	0.106	0.53	0.205	0.022	0.513	0.064	0.674	0.061
	Dietary diversity	Correlation coefficient	.239**	.213**	.265**	.214**	.307**	.298**	.366**	.391**	.252**	.243**	.274**	.241**	.301**	.314**	.374**	.372**	1	.141**	.303**	0.026	-0.02	-.167**	.207**	-.116*	0.025	0.053	0.048	0.003	-0.023	0.008	0.014	-0.015	-0.03	-0.001	-0.02	-0.002	-0.01	-0.033	0.032	-0.013	-0.025	0.026	-0.045	0.049
		Significance（two-tailed)	0	0	0	0	0	0	0	0	0	0	0	0	0	0	0	0	.	0.005	0	0.607	0.69	0.001	0	0.019	0.623	0.285	0.331	0.955	0.639	0.87	0.784	0.757	0.548	0.981	0.685	0.973	0.844	0.512	0.521	0.792	0.612	0.608	0.363	0.323
	Weight outcomes	Correlation coefficient	-0.085	-0.094	-0.033	-0.077	-0.084	-0.024	0.042	0.039	-.126*	-.122*	-0.051	-0.026	-0.067	-0.035	0.024	-0.007	.141**	1	-0.004	-.148**	-0.041	-.207**	-.139**	-.138**	0.066	0.058	0.049	0.049	0.066	-0.057	-0.066	0.059	0.039	-0.01	-0.072	0.016	-0.072	-0.024	-.111*	-0.079	0.026	-0.044	0	-0.024
		Significance（two-tailed)	0.088	0.06	0.512	0.124	0.093	0.634	0.398	0.435	0.011	0.014	0.306	0.601	0.177	0.486	0.63	0.892	0.005	.	0.93	0.003	0.408	0	0.005	0.005	0.185	0.248	0.321	0.328	0.187	0.251	0.183	0.236	0.429	0.833	0.146	0.743	0.145	0.634	0.026	0.111	0.6	0.381	1	0.629
	Zscore(Average weekly frequency of healthy food intake)	Correlation coefficient	0.086	0.072	.144**	0.057	.135**	.111*	.138**	0.094	0.087	0.093	.156**	0.061	.111*	.099*	.125*	.099*	.303**	-0.004	1	-.112*	0.077	-.145**	.567**	-0.042	0.014	0.029	0.018	-0.027	0.014	0.033	-0.001	-0.038	-0.045	0.013	-0.003	0.016	0.003	0.043	0.025	-0.007	0.02	0.018	0.019	0.002
		Significance（two-tailed)	0.085	0.15	0.004	0.256	0.006	0.025	0.005	0.059	0.079	0.062	0.002	0.22	0.026	0.048	0.012	0.047	0	0.93	.	0.024	0.12	0.003	0	0.402	0.781	0.555	0.721	0.594	0.782	0.505	0.983	0.451	0.368	0.801	0.95	0.749	0.949	0.384	0.616	0.883	0.688	0.721	0.706	0.97
	Zscore(Average weekly intake of healthy food)	Correlation coefficient	.101*	0.024	0.014	0.038	0.029	0.039	0.032	0.048	0.079	0.038	-0.008	0.046	0.032	0.066	0.061	0.02	0.026	-.148**	-.112*	1	0.07	.352**	.711**	.251**	0.024	0.079	0.051	0.047	-0.026	0.026	-0.022	-0.001	-0.007	-0.091	-0.013	0.061	-0.031	0.044	-0.036	-0.027	0.053	-0.014	0.026	0.096
		Significance（two-tailed)	0.043	0.63	0.786	0.444	0.558	0.431	0.522	0.337	0.113	0.441	0.875	0.354	0.518	0.183	0.218	0.685	0.607	0.003	0.024	.	0.159	0	0	0	0.636	0.114	0.309	0.344	0.602	0.599	0.662	0.991	0.891	0.066	0.791	0.222	0.539	0.382	0.474	0.594	0.29	0.773	0.599	0.054
	Zscore(Average weekly frequency of unhealthy food intake)	Correlation coefficient	0.012	0.022	0.029	-0.041	0.077	.108*	0.06	0.045	0.041	0.026	0.05	0.018	0.086	0.063	0.061	0.048	-0.02	-0.041	0.077	0.07	1	.276**	0.089	.825**	-0.014	-0.023	-0.019	-0.016	0.044	-0.006	0.024	-0.02	-0.023	0.062	0.041	-0.02	0.004	-0.023	0.031	0.039	0.005	0.009	0.012	0.027
		Significance（two-tailed)	0.816	0.662	0.559	0.415	0.123	0.029	0.229	0.365	0.406	0.608	0.312	0.714	0.083	0.208	0.221	0.333	0.69	0.408	0.12	0.159	.	0	0.073	0	0.777	0.644	0.703	0.742	0.38	0.901	0.637	0.69	0.651	0.213	0.407	0.684	0.928	0.647	0.538	0.436	0.919	0.864	0.803	0.584
	Zscore(Average weekly intake of unhealthy food)	Correlation coefficient	-0.001	-0.011	-.098*	0.002	-0.009	0	-0.028	-0.039	-0.007	-0.031	-.117*	0.01	-0.007	0.007	-0.046	-0.058	-.167**	-.207**	-.145**	.352**	.276**	1	.190**	.739**	0.044	0.044	0.046	-0.018	0.022	-0.053	0.001	-0.001	-0.002	-0.037	-0.04	0.008	-0.072	-0.005	-0.014	0.024	0.046	-0.022	0.045	0.009
		Significance（two-tailed)	0.99	0.824	0.049	0.97	0.864	0.995	0.578	0.43	0.886	0.536	0.018	0.839	0.885	0.891	0.36	0.246	0.001	0	0.003	0	0	.	0	0	0.379	0.375	0.36	0.715	0.658	0.29	0.979	0.977	0.971	0.46	0.423	0.876	0.151	0.918	0.785	0.63	0.351	0.666	0.368	0.855
	Zscore(Total weekly intake of healthy food)	Correlation coefficient	.121*	0.047	.108*	0.081	.098*	.103*	.116*	0.088	.112*	0.076	0.089	0.077	0.094	.117*	.116*	0.076	.207**	-.139**	.567**	.711**	0.089	.190**	1	.161**	0.039	0.09	0.061	-0.006	-0.011	0.033	-0.002	-0.056	-0.047	-0.052	-0.018	0.047	-0.028	0.053	0	-0.006	0.059	0.018	0.044	0.076
		Significance（two-tailed)	0.015	0.348	0.03	0.103	0.048	0.038	0.019	0.075	0.024	0.129	0.072	0.122	0.058	0.019	0.02	0.129	0	0.005	0	0	0.073	0	.	0.001	0.428	0.071	0.219	0.905	0.831	0.503	0.973	0.259	0.344	0.296	0.719	0.344	0.57	0.283	0.994	0.899	0.233	0.718	0.376	0.127
	Zscore(Total weekly intake of unhealthy food)	Correlation coefficient	0.003	0.012	-0.038	-0.031	0.045	0.064	0.018	0.005	0.023	0.006	-0.049	0.011	0.056	0.042	0.005	-0.001	-.116*	-.138**	-0.042	.251**	.825**	.739**	.161**	1	-0.002	0.005	0.004	-0.012	0.043	-0.026	0.019	-0.009	-0.015	0.016	0.015	-0.012	-0.026	-0.019	0.013	0.043	0.016	-0.006	0.022	0.034
		Significance（two-tailed)	0.959	0.802	0.449	0.534	0.364	0.201	0.715	0.917	0.638	0.9	0.327	0.825	0.265	0.403	0.919	0.985	0.019	0.005	0.402	0	0	0	0.001	.	0.973	0.925	0.935	0.816	0.388	0.602	0.708	0.857	0.762	0.745	0.756	0.808	0.608	0.697	0.801	0.386	0.755	0.906	0.656	0.491
	Zscore(frequency of moderate-high intensity physical activity(times/week))	Correlation coefficient	0.009	-0.026	-0.029	0	0.006	-0.011	0.051	0.066	-0.022	-0.055	-0.018	-0.018	0.009	0	0.035	0.071	0.025	0.066	0.014	0.024	-0.014	0.044	0.039	-0.002	1	.726**	.928**	-0.046	-0.067	-0.079	-.103*	-0.011	-0.006	-.113*	-0.089	-0.007	-.117*	0.008	-0.062	-0.094	0.008	-.112*	-0.002	-.105*
		Significance（two-tailed)	0.85	0.6	0.565	0.999	0.9	0.825	0.304	0.183	0.655	0.273	0.717	0.723	0.856	0.995	0.478	0.153	0.623	0.185	0.781	0.636	0.777	0.379	0.428	0.973	.	0	0	0.354	0.18	0.111	0.038	0.828	0.904	0.023	0.072	0.895	0.019	0.866	0.214	0.06	0.867	0.024	0.968	0.035
	Zscore(duration of moderate-high intensity physical activity(min))	Correlation coefficient	-0.028	-0.015	-0.027	-0.007	0.012	0.005	0.058	0.045	-0.015	-0.056	-0.007	-0.01	0.022	0.03	0.058	0.06	0.053	0.058	0.029	0.079	-0.023	0.044	0.09	0.005	.726**	1	.904**	-.106*	-0.06	-.115*	-0.078	-0.088	-0.047	-.098*	-.100*	-0.034	-.161**	-0.027	-0.047	-0.062	0.031	-0.083	0.016	-.107*
		Significance（two-tailed)	0.569	0.765	0.588	0.892	0.81	0.92	0.247	0.368	0.768	0.265	0.895	0.844	0.666	0.549	0.246	0.228	0.285	0.248	0.555	0.114	0.644	0.375	0.071	0.925	0	.	0	0.032	0.227	0.021	0.118	0.078	0.342	0.049	0.045	0.501	0.001	0.593	0.35	0.211	0.533	0.095	0.745	0.031
	Zscore(Average weekly total duration of moderate-high intensity(min)min)	Correlation coefficient	-0.007	-0.014	-0.029	0.005	0.016	-0.001	0.057	0.052	-0.004	-0.045	-0.009	-0.006	0.022	0.02	0.054	0.069	0.048	0.049	0.018	0.051	-0.019	0.046	0.061	0.004	.928**	.904**	1	-0.068	-0.069	-.107*	-.112*	-0.039	-0.025	-.123*	-.104*	-0.015	-.147**	-0.007	-0.058	-.102*	0.018	-.120*	-0.001	-.123*
		Significance（two-tailed)	0.894	0.773	0.554	0.914	0.748	0.987	0.256	0.299	0.943	0.366	0.859	0.912	0.661	0.696	0.28	0.168	0.331	0.321	0.721	0.309	0.703	0.36	0.219	0.935	0	0	.	0.173	0.166	0.031	0.024	0.43	0.617	0.013	0.037	0.768	0.003	0.89	0.243	0.04	0.713	0.016	0.977	0.013
	Zscore(SHDI_500)	Correlation coefficient	0.049	0.021	-0.055	0.017	0.05	-0.012	0	0.053	0.061	0.022	-0.043	0.004	0.047	-0.032	0.033	0.044	0.003	0.049	-0.027	0.047	-0.016	-0.018	-0.006	-0.012	-0.046	-.106*	-0.068	1	.632**	.620**	.225**	.779**	.663**	-0.025	.504**	.705**	.590**	.670**	-.214**	.106*	.470**	.130**	.434**	.415**
		Significance（two-tailed)	0.328	0.678	0.273	0.737	0.314	0.817	0.995	0.29	0.224	0.666	0.391	0.936	0.344	0.518	0.511	0.374	0.955	0.328	0.594	0.344	0.742	0.715	0.905	0.816	0.354	0.032	0.173	.	0	0	0	0	0	0.619	0	0	0	0	0	0.033	0	0.009	0	0
	Zscore(SHDI_1000)	Correlation coefficient	0.066	0.031	-0.014	0.019	0.036	-0.041	-0.006	0.025	0.091	0.035	-0.015	0.022	0.036	-0.066	0.009	0.02	-0.023	0.066	0.014	-0.026	0.044	0.022	-0.011	0.043	-0.067	-0.06	-0.069	.632**	1	.357**	.422**	.520**	.647**	-0.011	.273**	.482**	.357**	.424**	-.325**	.299**	.732**	.384**	.661**	.508**
		Significance（two-tailed)	0.185	0.535	0.778	0.696	0.465	0.41	0.909	0.613	0.068	0.484	0.761	0.66	0.469	0.184	0.849	0.681	0.639	0.187	0.782	0.602	0.38	0.658	0.831	0.388	0.18	0.227	0.166	0	.	0	0	0	0	0.823	0	0	0	0	0	0	0	0	0	0
	Zscore(TRFEI500)	Correlation coefficient	.108*	0.063	0.032	0.046	0.07	0.052	0.044	0.092	0.081	0.052	0.026	0.039	0.052	0.041	0.047	0.074	0.008	-0.057	0.033	0.026	-0.006	-0.053	0.033	-0.026	-0.079	-.115*	-.107*	.620**	.357**	1	.514**	.495**	.369**	.238**	.743**	.564**	.867**	.695**	0.053	.387**	.265**	.362**	.379**	.377**
		Significance（two-tailed)	0.03	0.209	0.527	0.353	0.162	0.296	0.376	0.065	0.103	0.294	0.6	0.433	0.296	0.407	0.35	0.139	0.87	0.251	0.505	0.599	0.901	0.29	0.503	0.602	0.111	0.021	0.031	0	0	.	0	0	0	0	0	0	0	0	0.288	0	0	0	0	0
	Zscore(TRFEI1000)	Correlation coefficient	.197**	.178**	.131**	.127*	.143**	.127*	.133**	.110*	.187**	.110*	.108*	.164**	.126*	.107*	.111*	.115*	0.014	-0.066	-0.001	-0.022	0.024	0.001	-0.002	0.019	-.103*	-0.078	-.112*	.225**	.422**	.514**	1	.202**	.196**	.361**	.473**	.212**	.497**	.315**	.342**	.846**	.407**	.859**	.587**	.286**
		Significance（two-tailed)	0	0	0.008	0.011	0.004	0.011	0.007	0.027	0	0.026	0.029	0.001	0.011	0.031	0.026	0.02	0.784	0.183	0.983	0.662	0.637	0.979	0.973	0.708	0.038	0.118	0.024	0	0	0	.	0	0	0	0	0	0	0	0	0	0	0	0	0
	Zscore(sum500)	Correlation coefficient	0.077	0.068	-0.048	0.051	0.041	-0.006	-0.005	0.02	.106*	0.081	-0.048	0.056	0.031	-0.027	0.014	0.029	-0.015	0.059	-0.038	-0.001	-0.02	-0.001	-0.056	-0.009	-0.011	-0.088	-0.039	.779**	.520**	.495**	.202**	1	.809**	.160**	.317**	.529**	.444**	.537**	-.140**	0.028	.411**	0.075	.396**	.437**
		Significance（two-tailed)	0.124	0.174	0.334	0.302	0.409	0.903	0.913	0.69	0.033	0.102	0.337	0.264	0.529	0.587	0.781	0.566	0.757	0.236	0.451	0.991	0.69	0.977	0.259	0.857	0.828	0.078	0.43	0	0	0	0	.	0	0.001	0	0	0	0	0.005	0.571	0	0.133	0	0
	Zscore(sum1000)	Correlation coefficient	.103*	0.097	-0.019	0.071	0.036	-0.018	-0.005	0.015	.130**	.105*	-0.033	0.061	0.011	-0.045	-0.002	0.016	-0.03	0.039	-0.045	-0.007	-0.023	-0.002	-0.047	-0.015	-0.006	-0.047	-0.025	.663**	.647**	.369**	.196**	.809**	1	0.059	.188**	.488**	.317**	.456**	-.206**	-0.019	.531**	0.055	.480**	.527**
		Significance（two-tailed)	0.038	0.052	0.709	0.152	0.472	0.716	0.913	0.77	0.009	0.034	0.503	0.223	0.826	0.363	0.968	0.745	0.548	0.429	0.368	0.891	0.651	0.971	0.344	0.762	0.904	0.342	0.617	0	0	0	0	0	.	0.237	0	0	0	0	0	0.706	0	0.271	0	0
	Zscore(TRFEI_Chinese Restaurants_500)	Correlation coefficient	0.055	0.076	0.089	0.066	0.039	0.059	0.076	0.015	0.072	0.09	0.037	0.095	0.025	0.048	0.045	0.035	-0.001	-0.01	0.013	-0.091	0.062	-0.037	-0.052	0.016	-.113*	-.098*	-.123*	-0.025	-0.011	.238**	.361**	.160**	0.059	1	.423**	-0.064	.267**	0.042	.520**	.383**	-0.088	.340**	0.027	0
		Significance（two-tailed)	0.272	0.127	0.072	0.183	0.43	0.24	0.128	0.756	0.149	0.071	0.461	0.056	0.621	0.333	0.362	0.48	0.981	0.833	0.801	0.066	0.213	0.46	0.296	0.745	0.023	0.049	0.013	0.619	0.823	0	0	0.001	0.237	.	0	0.201	0	0.397	0	0	0.075	0	0.583	1
	Zscore(TRFEI_Groceries_500)	Correlation coefficient	0.095	0.029	0.065	0.048	0.057	0.053	0.058	0.058	0.088	0.027	0.056	0.036	0.05	0.03	0.069	0.061	-0.02	-0.072	-0.003	-0.013	0.041	-0.04	-0.018	0.015	-0.089	-.100*	-.104*	.504**	.273**	.743**	.473**	.317**	.188**	.423**	1	.393**	.851**	.509**	.189**	.479**	.111*	.437**	.212**	.243**
		Significance（two-tailed)	0.055	0.555	0.19	0.336	0.25	0.283	0.241	0.241	0.076	0.591	0.263	0.465	0.319	0.541	0.163	0.217	0.685	0.146	0.95	0.791	0.407	0.423	0.719	0.756	0.072	0.045	0.037	0	0	0	0	0	0	0	.	0	0	0	0	0	0.025	0	0	0
	Zscore(TRFEI_Western restaurants_500)	Correlation coefficient	0.033	0.014	-0.027	-0.002	0.015	-0.033	-0.013	0.034	0.025	-0.008	0.004	0.016	0.025	-0.032	0.026	0.02	-0.002	0.016	0.016	0.061	-0.02	0.008	0.047	-0.012	-0.007	-0.034	-0.015	.705**	.482**	.564**	.212**	.529**	.488**	-0.064	.393**	1	.490**	.890**	-.224**	0.073	.569**	0.068	.481**	.207**
		Significance（two-tailed)	0.502	0.775	0.585	0.961	0.767	0.508	0.792	0.491	0.615	0.877	0.931	0.741	0.62	0.523	0.6	0.687	0.973	0.743	0.749	0.222	0.684	0.876	0.344	0.808	0.895	0.501	0.768	0	0	0	0	0	0	0.201	0	.	0	0	0	0.143	0	0.173	0	0
	Zscore(TRFEI_Convenience Store_500)	Correlation coefficient	.134**	0.055	0.066	0.068	0.084	0.063	0.065	0.096	0.094	0.056	0.054	0.052	0.078	0.034	0.059	0.08	-0.01	-0.072	0.003	-0.031	0.004	-0.072	-0.028	-0.026	-.117*	-.161**	-.147**	.590**	.357**	.867**	.497**	.444**	.317**	.267**	.851**	.490**	1	.613**	0.08	.377**	.216**	.450**	.322**	.318**
	Zscore(TRFEI_Dessert Shop_500)	Correlation coefficient	0.09	0.051	0.012	0.006	0.032	-0.017	-0.007	0.046	0.085	0.037	0.036	0.025	0.021	-0.013	0.019	0.031	-0.033	-0.024	0.043	0.044	-0.023	-0.005	0.053	-0.019	0.008	-0.027	-0.007	.670**	.424**	.695**	.315**	.537**	.456**	0.042	.509**	.890**	.613**	1	-.125*	.187**	.449**	.165**	.522**	.269**
		Significance（two-tailed)	0.071	0.307	0.803	0.899	0.52	0.738	0.892	0.351	0.088	0.453	0.469	0.611	0.675	0.791	0.696	0.53	0.512	0.634	0.384	0.382	0.647	0.918	0.283	0.697	0.866	0.593	0.89	0	0	0	0	0	0	0.397	0	0	0	.	0.012	0	0	0.001	0	0
	Zscore(TRFEI_Chinese Restaurants_1000)	Correlation coefficient	0.085	.119*	.141**	0.068	0.06	.101*	0.088	0.034	0.095	.101*	.105*	.108*	0.051	0.064	0.091	0.063	0.032	-.111*	0.025	-0.036	0.031	-0.014	0	0.013	-0.062	-0.047	-0.058	-.214**	-.325**	0.053	.342**	-.140**	-.206**	.520**	.189**	-.224**	0.08	-.125*	1	.486**	-.321**	.344**	-.181**	-.243**
		Significance（two-tailed)	0.089	0.016	0.004	0.175	0.23	0.042	0.077	0.494	0.056	0.042	0.035	0.03	0.303	0.195	0.069	0.205	0.521	0.026	0.616	0.474	0.538	0.785	0.994	0.801	0.214	0.35	0.243	0	0	0.288	0	0.005	0	0	0	0	0.11	0.012	.	0	0	0	0	0
	Zscore(TRFEI_Groceries_1000)	Correlation coefficient	.195**	.169**	.127*	0.088	.124*	0.088	0.094	.107*	.184**	0.079	.112*	.125*	.103*	0.066	.109*	.114*	-0.013	-0.079	-0.007	-0.027	0.039	0.024	-0.006	0.043	-0.094	-0.062	-.102*	.106*	.299**	.387**	.846**	0.028	-0.019	.383**	.479**	0.073	.377**	.187**	.486**	1	.212**	.792**	.406**	.213**
		Significance（two-tailed)	0	0.001	0.01	0.078	0.013	0.078	0.058	0.031	0	0.111	0.024	0.012	0.039	0.188	0.029	0.022	0.792	0.111	0.883	0.594	0.436	0.63	0.899	0.386	0.06	0.211	0.04	0.033	0	0	0	0.571	0.706	0	0	0.143	0	0	0	.	0	0	0	0
	Zscore(TRFEI_Western Restaurants_1000)	Correlation coefficient	0.021	0.013	-0.024	0.024	0.032	-0.031	-0.027	0.023	0.032	-0.009	-0.021	0.045	0.016	-0.037	-0.009	0.033	-0.025	0.026	0.02	0.053	0.005	0.046	0.059	0.016	0.008	0.031	0.018	.470**	.732**	.265**	.407**	.411**	.531**	-0.088	.111*	.569**	.216**	.449**	-.321**	.212**	1	.289**	.863**	.270**
		Significance（two-tailed)	0.67	0.801	0.627	0.634	0.521	0.533	0.589	0.641	0.515	0.851	0.668	0.368	0.745	0.453	0.85	0.513	0.612	0.6	0.688	0.29	0.919	0.351	0.233	0.755	0.867	0.533	0.713	0	0	0	0	0	0	0.075	0.025	0	0	0	0	0	.	0	0	0
	Zscore(TRFEI_Convenience Store_1000)	Correlation coefficient	.182**	.142**	.132**	0.092	.127*	.107*	.126*	0.075	.165**	0.086	0.092	.127*	.130**	0.075	.107*	0.092	0.026	-0.044	0.018	-0.014	0.009	-0.022	0.018	-0.006	-.112*	-0.083	-.120*	.130**	.384**	.362**	.859**	0.075	0.055	.340**	.437**	0.068	.450**	.165**	.344**	.792**	.289**	1	.448**	.192**
		Significance（two-tailed)	0	0.004	0.008	0.064	0.01	0.031	0.011	0.134	0.001	0.086	0.064	0.01	0.009	0.132	0.031	0.064	0.608	0.381	0.721	0.773	0.864	0.666	0.718	0.906	0.024	0.095	0.016	0.009	0	0	0	0.133	0.271	0	0	0.173	0	0.001	0	0	0	.	0	0
	Zscore(TRFEI_Dessert Shop1000)	Correlation coefficient	0.04	0.025	-0.028	0.007	0.028	-0.045	-0.043	0	0.053	-0.006	-0.023	0.032	0.006	-0.052	-0.037	0.021	-0.045	0	0.019	0.026	0.012	0.045	0.044	0.022	-0.002	0.016	-0.001	.434**	.661**	.379**	.587**	.396**	.480**	0.027	.212**	.481**	.322**	.522**	-.181**	.406**	.863**	.448**	1	.354**
		Significance（two-tailed)	0.427	0.617	0.574	0.883	0.569	0.365	0.394	0.997	0.29	0.902	0.645	0.519	0.909	0.3	0.455	0.674	0.363	1	0.706	0.599	0.803	0.368	0.376	0.656	0.968	0.745	0.977	0	0	0	0	0	0	0.583	0	0	0	0	0	0	0	0	.	0
	Zscore(TRFEI_Takeaway Restaurants_1000)	Correlation coefficient	.152**	.098*	0.071	0.065	0.051	0.04	0.045	0.094	.178**	0.07	0.055	0.049	0.057	0.018	0.067	0.093	0.049	-0.024	0.002	0.096	0.027	0.009	0.076	0.034	-.105*	-.107*	-.123*	.415**	.508**	.377**	.286**	.437**	.527**	0	.243**	.207**	.318**	.269**	-.243**	.213**	.270**	.192**	.354**	1
		Significance（two-tailed)	0.002	0.05	0.156	0.191	0.31	0.428	0.371	0.058	0	0.158	0.274	0.329	0.256	0.723	0.179	0.061	0.323	0.629	0.97	0.054	0.584	0.855	0.127	0.491	0.035	0.031	0.013	0	0	0	0	0	0	1	0	0	0	0	0	0	0	0	0	.
At the 0.01 level (two-tailed), the correlation is significant.
At the 0.05 level (two-tailed), the correlation is significant.
